# Supplementary material for: Limonene Emissions: Do Different Types Have Different Biological Effects?
Source: Int J Environ Res Public Health. 2021 Oct 7;18(19):10505. doi: 10.3390/ijerph181910505 (PMC8507918; doi:10.3390/ijerph181910505)
Supplement: Supplementary file 1 [file ijerph-18-10505-s001.zip]

Archive with 1 entries (1 files):
- ijerph-1375611-supplementary.pdf
